# Supplementary material for: Phylogenetic Analysis of European Brown Hare Syndrome Virus Strains from Poland (1992–2004)
Source: Viruses. 2021 Oct 5;13(10):1999. doi: 10.3390/v13101999 (PMC8539919; doi:10.3390/v13101999)
Supplement: Supplementary file 1 [file viruses-13-01999-s001.zip › Supplementary Table S2.xls]

## Sheet: MatrixOutput
		1	2	3	4	5	6	7	8	9	10	11	12	13	14	15	16	17	18	19	20	21	22	23	24	25	26	27	28	29	30	31	32	33	34	35	36	37	38	39	40	41	42	43	44	45	46	47	48
1	NP1192_(MK440617)
2	L98_(MK440616)	0.0516129
3	K501_(MK440615)	0.057478	0.0217009
4	G104_(MK440613)	0.0521994	0.0363636	0.0434018
5	K204_EBHSV_(MK440614)	0.0668622	0.0340176	0.0240469	0.0486804
6	B-EBHSV-6_(KY801206)_France_1992	0.0058651	0.0510264	0.0580645	0.0510264	0.0651026
7	EBHSV-GD_(Z69620)_France_1989	0.0058651	0.0510264	0.0580645	0.0510264	0.0651026	0
8	O4022-10_(KC832838)_Sweden_1982	0.0627566	0.0768328	0.086217	0.0844575	0.0914956	0.0592375	0.0592375
9	O4021-9_(KC832839)_Sweden_1982	0.0527859	0.0686217	0.0780059	0.0750733	0.0832845	0.0492669	0.0492669	0.0205279
10	V1069_(KJ679563)_Sweden_2008	0.0662757	0.056305	0.059824	0.0234604	0.0639296	0.0662757	0.0662757	0.0973607	0.08739
11	BS89_(X98002)_Italy_1989	0.031085	0.0516129	0.0609971	0.058651	0.0680352	0.029912	0.029912	0.0527859	0.0434018	0.0733138
12	KJ923230)_Italy_1992	0.0334311	0.0539589	0.0615836	0.059824	0.0703812	0.031085	0.031085	0.0557185	0.0463343	0.0739003	0.0246334
13	0330_(AM408588)_France_2003	0.0580645	0.0422287	0.0469208	0.0181818	0.0539589	0.0580645	0.0580645	0.0926686	0.0809384	0.0392962	0.0656891	0.0680352
14	0516_(AM933650)_France_2005	0.0645161	0.0492669	0.056305	0.031085	0.0639296	0.0656891	0.0656891	0.0868035	0.0832845	0.0475073	0.0697947	0.0709677	0.0375367
15	0540_(AM887765)_France_2005	0.0762463	0.0950147	0.0973607	0.0967742	0.0985337	0.0762463	0.0762463	0.0920821	0.08739	0.107918	0.0739003	0.0774194	0.102053	0.101466
16	0603_(AM933648)_France_2006	0.0627566	0.0304985	0.0199413	0.0510264	0.0269795	0.0627566	0.0627566	0.0909091	0.0826979	0.0686217	0.0656891	0.0674487	0.0539589	0.0627566	0.101466
17	0636_(AM933649)_France_2006	0.0627566	0.0521994	0.0568915	0.0328446	0.0639296	0.0639296	0.0639296	0.08739	0.0815249	0.0480938	0.0697947	0.0715543	0.0381232	0.0123167	0.102639	0.0633431
18	V1862_(KJ679535)_Sweden_1987	0.0680352	0.0780059	0.08739	0.0868035	0.0926686	0.0656891	0.0656891	0.0181818	0.0328446	0.0973607	0.0580645	0.058651	0.0950147	0.0879765	0.0950147	0.0897361	0.0897361
19	U09199)_Germany_1989	0.0398827	0.0592375	0.0674487	0.0639296	0.0750733	0.0351906	0.0351906	0.0568915	0.0486804	0.0780059	0.0205279	0.0217009	0.0697947	0.0762463	0.0768328	0.0733138	0.0750733	0.0609971
20	O484_(KJ679513)_Sweden_1982	0.0521994	0.0680352	0.0774194	0.0768328	0.0826979	0.0486804	0.0486804	0.0222874	0.00527859	0.0891496	0.0404692	0.0445748	0.0815249	0.083871	0.0856305	0.0809384	0.0821114	0.0322581	0.0457478
21	O3891_(KJ679514)_Sweden_1982	0.057478	0.0733138	0.0815249	0.0821114	0.0856305	0.0539589	0.0539589	0.026393	0.0164223	0.0938416	0.0469208	0.0498534	0.0868035	0.0891496	0.08739	0.086217	0.088563	0.0363636	0.0492669	0.0146628
22	V171_(KJ679558)_Sweden_2001	0.057478	0.0199413	0.0269795	0.0457478	0.0392962	0.0568915	0.0568915	0.0856305	0.0762463	0.0633431	0.059824	0.0621701	0.0492669	0.057478	0.0938416	0.0346041	0.059824	0.0868035	0.0686217	0.0768328	0.0821114
23	V708_(KJ679562)_Sweden_2008	0.0645161	0.0521994	0.0568915	0.0205279	0.0621701	0.0645161	0.0645161	0.0909091	0.0821114	0.0123167	0.0692082	0.0721408	0.0351906	0.0445748	0.106158	0.0633431	0.0451613	0.0932551	0.0768328	0.085044	0.0891496	0.0592375
24	08-22_(HF571039)_France_2008	0.0633431	0.0475073	0.0545455	0.0193548	0.059824	0.0633431	0.0633431	0.08739	0.0803519	0.0322581	0.0697947	0.0721408	0.0340176	0.0404692	0.0956012	0.0615836	0.0422287	0.0903226	0.0750733	0.0809384	0.083871	0.0568915	0.0304985
25	0101_(AJ971305)_France_2001	0.0639296	0.0815249	0.0844575	0.085044	0.0891496	0.0627566	0.0627566	0.0815249	0.0744868	0.0950147	0.056305	0.059824	0.0891496	0.0891496	0.0351906	0.08739	0.0903226	0.0844575	0.0609971	0.0727273	0.0780059	0.0815249	0.0944282	0.088563
26	0102_(AJ971311)_France_2001	0.0580645	0.0205279	0.029912	0.0404692	0.0434018	0.057478	0.057478	0.0797654	0.0727273	0.0580645	0.0580645	0.0592375	0.0463343	0.0533724	0.0997067	0.0387097	0.056305	0.0832845	0.0656891	0.0744868	0.0785924	0.028739	0.0539589	0.0504399	0.085044
27	0251_(AJ971304)_France_2002	0.0439883	0.0604106	0.0656891	0.0662757	0.0709677	0.0428152	0.0428152	0.0662757	0.0580645	0.0791789	0.0410557	0.0445748	0.0709677	0.0715543	0.0762463	0.0733138	0.0709677	0.0715543	0.0498534	0.056305	0.0592375	0.0639296	0.0750733	0.0739003	0.0680352	0.0668622
28	0252_(AJ971301)_France_2002	0.0545455	0.0709677	0.0791789	0.0756598	0.0856305	0.0533724	0.0533724	0.0709677	0.0615836	0.085044	0.0404692	0.0404692	0.0803519	0.0868035	0.088563	0.086217	0.086217	0.0750733	0.0281525	0.059824	0.0668622	0.0768328	0.085044	0.083871	0.0750733	0.0768328	0.0668622
29	0256_(AJ971306)_France_2002	0.0721408	0.0897361	0.0920821	0.0938416	0.0961877	0.0709677	0.0709677	0.08739	0.0826979	0.100293	0.0686217	0.0692082	0.0961877	0.0973607	0.0533724	0.0961877	0.0991202	0.0903226	0.0709677	0.0797654	0.083871	0.0914956	0.10088	0.0961877	0.0304985	0.0956012	0.0750733	0.085044
30	0305_(AJ971315)_France_2003	0.0621701	0.028739	0.0199413	0.0469208	0.026393	0.0615836	0.0615836	0.0868035	0.0791789	0.0645161	0.0639296	0.0662757	0.0498534	0.058651	0.0979472	0.0205279	0.0592375	0.0868035	0.0703812	0.0785924	0.0826979	0.0340176	0.0604106	0.057478	0.0868035	0.0392962	0.0656891	0.0821114	0.0950147
31	0323_(FN689419)_France_2003	0.0721408	0.0903226	0.0926686	0.0914956	0.0938416	0.0721408	0.0721408	0.08739	0.0815249	0.100293	0.0674487	0.0703812	0.0967742	0.0932551	0.0363636	0.0956012	0.0944282	0.0891496	0.0721408	0.0797654	0.083871	0.0903226	0.0997067	0.0926686	0.0222874	0.0938416	0.0774194	0.083871	0.0475073	0.0938416
32	0435_(FN689420)_France_2003	0.0727273	0.0897361	0.0909091	0.0909091	0.0920821	0.0727273	0.0727273	0.085044	0.0815249	0.0973607	0.0709677	0.0709677	0.0961877	0.0926686	0.0392962	0.0938416	0.0938416	0.0879765	0.0721408	0.0797654	0.0826979	0.0909091	0.0967742	0.0909091	0.026393	0.0932551	0.0768328	0.0826979	0.0463343	0.0932551	0.00997067
33	0453_(FN689421)_France_2004	0.0739003	0.0914956	0.0950147	0.0926686	0.0967742	0.0750733	0.0750733	0.0909091	0.085044	0.103812	0.0715543	0.0727273	0.0991202	0.0956012	0.0451613	0.0979472	0.100293	0.0950147	0.0744868	0.0844575	0.0891496	0.0920821	0.102053	0.0950147	0.0304985	0.0938416	0.0797654	0.0856305	0.0533724	0.0961877	0.0123167	0.0152493
34	0836_(HF571040)_France_2008	0.0527859	0.0357771	0.0428152	0.00645161	0.0480938	0.0516129	0.0516129	0.0821114	0.0727273	0.0258065	0.057478	0.059824	0.0199413	0.0328446	0.0950147	0.0504399	0.0346041	0.0844575	0.0627566	0.0756598	0.0797654	0.0439883	0.0222874	0.0234604	0.0832845	0.0410557	0.0651026	0.0762463	0.0926686	0.0457478	0.0897361	0.0891496	0.0920821
35	Wolf17-2016_(MF356366)_Italy_2016	0.059824	0.0457478	0.0521994	0.0475073	0.058651	0.059824	0.059824	0.0815249	0.0739003	0.0592375	0.0627566	0.0621701	0.0521994	0.0615836	0.0973607	0.059824	0.0621701	0.0832845	0.0686217	0.0744868	0.0768328	0.0527859	0.057478	0.0609971	0.086217	0.0516129	0.0692082	0.0803519	0.0961877	0.0580645	0.0914956	0.0920821	0.0950147	0.0469208
36	E15-431_Hare_calicivirus_(MH204883)_France_2015	0.262757	0.264516	0.263343	0.267449	0.265689	0.265689	0.265689	0.26217	0.262757	0.268035	0.264516	0.262757	0.268035	0.26217	0.268035	0.26393	0.26217	0.261584	0.264516	0.264516	0.260997	0.264516	0.268035	0.266862	0.2739	0.271554	0.261584	0.267449	0.274487	0.264516	0.274487	0.273314	0.275073	0.266276	0.26393
37	Bs12_1_(KR230102)_Italy_2012	0.272141	0.269208	0.270381	0.265103	0.273314	0.270381	0.270381	0.266276	0.270381	0.269795	0.273314	0.269795	0.26393	0.265689	0.281525	0.269795	0.268035	0.271554	0.270968	0.271554	0.271554	0.265103	0.268035	0.267449	0.276246	0.272727	0.268622	0.270381	0.276246	0.269208	0.286217	0.285044	0.285044	0.263343	0.269208	0.152493
38	HaCV-A1_(MK138383)_Australia_2017	0.236364	0.232845	0.234018	0.234604	0.234018	0.238123	0.238123	0.242815	0.242815	0.239883	0.239883	0.245161	0.236364	0.23871	0.24868	0.236364	0.240469	0.242815	0.245161	0.242815	0.241056	0.236364	0.235191	0.231085	0.252199	0.237537	0.239296	0.24868	0.247507	0.23695	0.254545	0.252199	0.255132	0.233431	0.238123	0.25044	0.252786
39	FRG_89_(M67473)_RHDV	0.288563	0.297361	0.293255	0.28739	0.294428	0.289736	0.289736	0.293255	0.293842	0.293842	0.294428	0.294428	0.28739	0.292669	0.295601	0.296774	0.295601	0.293255	0.290323	0.295015	0.292082	0.299707	0.286804	0.290909	0.29912	0.29912	0.293842	0.298534	0.299707	0.290909	0.304399	0.30088	0.302053	0.28915	0.291496	0.304399	0.303226	0.299707
40	MI09_1_(KF591083)_Italy_2009	0.0645161	0.0516129	0.058651	0.0351906	0.0639296	0.0662757	0.0662757	0.085044	0.0780059	0.0492669	0.0668622	0.0703812	0.0416422	0.0322581	0.0985337	0.0651026	0.0334311	0.083871	0.0744868	0.0774194	0.083871	0.0604106	0.0463343	0.0451613	0.083871	0.0557185	0.0709677	0.083871	0.0926686	0.0645161	0.0891496	0.08739	0.0909091	0.0369501	0.0645161	0.264516	0.269795	0.234018	0.295601
41	Bs15_1_(KU961677)_Italy_2015	0.0604106	0.0439883	0.0516129	0.0475073	0.0580645	0.0604106	0.0604106	0.0809384	0.0721408	0.0592375	0.0633431	0.0615836	0.0527859	0.0615836	0.0991202	0.0592375	0.0621701	0.0826979	0.0692082	0.0727273	0.0750733	0.0533724	0.056305	0.059824	0.0868035	0.0486804	0.0674487	0.0821114	0.0956012	0.057478	0.0920821	0.0926686	0.0956012	0.0469208	0.00762463	0.262757	0.267449	0.235777	0.292669	0.0633431
42	Bs15_2_(KU961678)_Italy_2015	0.0604106	0.0439883	0.0516129	0.0486804	0.0580645	0.0604106	0.0604106	0.0809384	0.0721408	0.0604106	0.0633431	0.0615836	0.0527859	0.0627566	0.0979472	0.0592375	0.0633431	0.0826979	0.0692082	0.0727273	0.0750733	0.0521994	0.057478	0.0609971	0.0856305	0.0486804	0.0674487	0.0821114	0.0944282	0.057478	0.0920821	0.0926686	0.0956012	0.0480938	0.00879765	0.262757	0.266276	0.23695	0.292669	0.0645161	0.00117302
43	E14-40/2_(LT168848)_France_2014	0.0692082	0.0521994	0.0604106	0.0281525	0.0645161	0.0692082	0.0692082	0.0903226	0.0832845	0.0363636	0.0721408	0.0768328	0.0451613	0.0475073	0.0985337	0.0656891	0.0504399	0.0914956	0.0791789	0.083871	0.086217	0.0615836	0.0369501	0.0234604	0.0944282	0.057478	0.0774194	0.086217	0.0985337	0.0627566	0.0973607	0.0956012	0.10088	0.0334311	0.0645161	0.268035	0.268622	0.229912	0.28915	0.0527859	0.0656891	0.0668622
44	V1846_(KJ679534)_Sweden_1987	0.0686217	0.0797654	0.0891496	0.088563	0.0932551	0.0662757	0.0662757	0.0199413	0.0334311	0.0991202	0.058651	0.0592375	0.0956012	0.0897361	0.0932551	0.0903226	0.0914956	0.00410557	0.0615836	0.0328446	0.0381232	0.088563	0.0938416	0.0920821	0.083871	0.086217	0.0709677	0.0756598	0.0909091	0.088563	0.088563	0.08739	0.0944282	0.086217	0.0826979	0.261584	0.272141	0.243988	0.290909	0.0844575	0.0821114	0.0821114	0.0932551
45	O282_(KJ679522)_Sweden_1984	0.0627566	0.0768328	0.0856305	0.0826979	0.0909091	0.0604106	0.0604106	0.0322581	0.0164223	0.0961877	0.0516129	0.0557185	0.08739	0.0897361	0.0932551	0.08739	0.0891496	0.0398827	0.0568915	0.0134897	0.0234604	0.0844575	0.0897361	0.0879765	0.0815249	0.0844575	0.0645161	0.0697947	0.0879765	0.0868035	0.0897361	0.0897361	0.0944282	0.0803519	0.083871	0.263343	0.270381	0.241642	0.296188	0.0832845	0.0809384	0.0809384	0.0909091	0.0404692
46	V58_(KJ679553)_Sweden_1994	0.0158358	0.0592375	0.0639296	0.0568915	0.0721408	0.0164223	0.0164223	0.0692082	0.0580645	0.0709677	0.0392962	0.0428152	0.0621701	0.0692082	0.083871	0.0703812	0.0668622	0.0744868	0.0463343	0.058651	0.0627566	0.0651026	0.0703812	0.0668622	0.0715543	0.0656891	0.0510264	0.0604106	0.0780059	0.0686217	0.0780059	0.0791789	0.0809384	0.057478	0.0645161	0.265103	0.274487	0.234604	0.292669	0.0697947	0.0651026	0.0651026	0.0715543	0.0750733	0.0668622
47	V715_(KJ679559)_Sweden_2002	0.057478	0.0228739	0.0129032	0.0457478	0.0252199	0.0568915	0.0568915	0.085044	0.0768328	0.0621701	0.059824	0.0639296	0.0492669	0.058651	0.0950147	0.0205279	0.0592375	0.085044	0.0686217	0.0762463	0.0803519	0.0293255	0.0592375	0.0568915	0.0844575	0.0334311	0.0651026	0.0791789	0.0909091	0.0187683	0.0903226	0.088563	0.0926686	0.0451613	0.0533724	0.259824	0.271554	0.235777	0.292669	0.0621701	0.0516129	0.0516129	0.0592375	0.0868035	0.0844575	0.0639296
48	V1571_(KJ679548)_Sweden_1988	0.0240469	0.0480938	0.0539589	0.0516129	0.0604106	0.0205279	0.0205279	0.0510264	0.0439883	0.0668622	0.0211144	0.0222874	0.058651	0.0627566	0.0686217	0.058651	0.0633431	0.057478	0.027566	0.0410557	0.0475073	0.057478	0.0651026	0.0639296	0.0539589	0.0557185	0.0363636	0.0451613	0.0645161	0.0568915	0.0633431	0.0651026	0.0668622	0.0510264	0.0568915	0.265103	0.269795	0.238123	0.288563	0.0621701	0.057478	0.057478	0.0686217	0.0580645	0.0521994	0.0334311	0.0539589
49	V1519_(KJ679547)_Sweden_1988	0.0604106	0.0727273	0.0791789	0.0815249	0.0844575	0.0568915	0.0568915	0.028739	0.0175953	0.0944282	0.0486804	0.0527859	0.0844575	0.0897361	0.0891496	0.0826979	0.0879765	0.0375367	0.0539589	0.0146628	0.0199413	0.0815249	0.0891496	0.0856305	0.0780059	0.0803519	0.0609971	0.0645161	0.083871	0.0803519	0.085044	0.085044	0.0897361	0.0791789	0.0750733	0.263343	0.270381	0.237537	0.292669	0.0797654	0.0733138	0.0733138	0.0879765	0.0381232	0.0246334	0.0656891	0.0780059	0.0469208
50	HaCV-A2_(MK138384)_Australia_2017	0.26393	0.2739	0.277419	0.269795	0.278592	0.265689	0.265689	0.268035	0.270968	0.269208	0.266862	0.266276	0.266862	0.267449	0.27566	0.276833	0.266862	0.270381	0.266276	0.269795	0.266862	0.269795	0.267449	0.269795	0.276246	0.2739	0.26393	0.265103	0.278006	0.276833	0.276246	0.275073	0.278006	0.267449	0.267449	0.218768	0.212903	0.241642	0.310264	0.267449	0.266862	0.268035	0.266276	0.269795	0.269795	0.262757	0.278006	0.269208
51	EBHSV_GER-NI/EI129-20.L03596_(LR899140)_Germany_2019	0.057478	0.0475073	0.0510264	0.0181818	0.055132	0.057478	0.057478	0.0868035	0.0785924	0.026393	0.0651026	0.0668622	0.0328446	0.0387097	0.0973607	0.057478	0.0404692	0.0903226	0.0697947	0.0780059	0.0821114	0.0545455	0.0258065	0.0199413	0.0856305	0.0492669	0.0703812	0.0791789	0.0932551	0.0533724	0.0920821	0.088563	0.0938416	0.0211144	0.055132	0.268035	0.265103	0.233431	0.289736	0.0451613	0.055132	0.056305	0.0293255	0.0920821	0.085044	0.0621701	0.0521994	0.058651
52	EBHSV_GER-TH/EI04-2.L03594_(LR899152)_Germany_2020	0.0645161	0.0498534	0.0539589	0.0293255	0.0592375	0.0656891	0.0656891	0.0903226	0.0844575	0.0392962	0.0697947	0.0756598	0.0398827	0.0475073	0.0985337	0.0604106	0.0492669	0.0938416	0.0762463	0.085044	0.0879765	0.0592375	0.0375367	0.029912	0.0932551	0.0539589	0.0750733	0.0856305	0.101466	0.055132	0.0967742	0.0967742	0.100293	0.031085	0.0615836	0.268035	0.269795	0.231672	0.28739	0.0516129	0.0604106	0.0615836	0.0398827	0.0956012	0.0920821	0.0703812	0.055132	0.0674487
53	EBHSV_GER-NW/EI112-7.L03613_(LR899171)_Germany_2019	0.059824	0.0451613	0.0486804	0.0205279	0.055132	0.059824	0.059824	0.083871	0.0744868	0.029912	0.0662757	0.0668622	0.0351906	0.0410557	0.0997067	0.055132	0.0428152	0.086217	0.0703812	0.0762463	0.0815249	0.0498534	0.0281525	0.0222874	0.0891496	0.0480938	0.0703812	0.0785924	0.0956012	0.0545455	0.0932551	0.0914956	0.0950147	0.0222874	0.055132	0.266276	0.26393	0.234604	0.290909	0.0451613	0.055132	0.056305	0.0316716	0.0879765	0.0821114	0.0633431	0.0521994	0.059824
54	EBHSV_GER-BY/EI104-12.L03475_(LR899182)_Germany_2019	0.0633431	0.0486804	0.0527859	0.0281525	0.0580645	0.0645161	0.0645161	0.0891496	0.0832845	0.0381232	0.0686217	0.0744868	0.0387097	0.0463343	0.0991202	0.0592375	0.0480938	0.0926686	0.0750733	0.083871	0.0868035	0.0580645	0.0363636	0.028739	0.0926686	0.0527859	0.0739003	0.0844575	0.10088	0.0539589	0.0961877	0.0961877	0.0997067	0.029912	0.0604106	0.268035	0.270381	0.233431	0.28739	0.0504399	0.0592375	0.0604106	0.0387097	0.0944282	0.0909091	0.0692082	0.0539589	0.0662757
55	EBHSV_GER-NW/EI20-1.L03476_(LR899185)_Germany_2019	0.0568915	0.0422287	0.0457478	0.0152493	0.0510264	0.0568915	0.0568915	0.0844575	0.0750733	0.0269795	0.0609971	0.0651026	0.029912	0.0357771	0.0950147	0.0510264	0.0387097	0.0868035	0.0674487	0.0756598	0.0809384	0.0504399	0.0252199	0.0193548	0.0826979	0.0451613	0.0686217	0.0768328	0.0914956	0.0504399	0.0879765	0.08739	0.0914956	0.0170088	0.0521994	0.267449	0.264516	0.229912	0.28739	0.0404692	0.0521994	0.0533724	0.028739	0.088563	0.0826979	0.0621701	0.0492669	0.0557185
56	EBHSV_GER-BY/EI97.L03477_(LR899188)_Germany_2019	0.055132	0.0445748	0.0510264	0.0129032	0.0557185	0.0539589	0.0539589	0.0868035	0.0785924	0.0258065	0.0627566	0.0639296	0.026393	0.0369501	0.0979472	0.0557185	0.0375367	0.0879765	0.0680352	0.0791789	0.0844575	0.0527859	0.0252199	0.0228739	0.085044	0.0486804	0.0697947	0.0780059	0.0950147	0.0527859	0.0914956	0.0932551	0.0961877	0.0170088	0.0545455	0.266862	0.265103	0.232845	0.289736	0.0422287	0.0545455	0.0557185	0.0328446	0.0897361	0.086217	0.059824	0.0504399	0.0557185
57	RHDV_GER_NW/D144-2.L01046_(LR899187)_Germany_2014	0.290323	0.297361	0.295601	0.292669	0.292669	0.28915	0.28915	0.293842	0.295601	0.299707	0.298534	0.296774	0.291496	0.297947	0.302639	0.295015	0.29912	0.292082	0.295015	0.295601	0.293842	0.297947	0.296774	0.297361	0.302639	0.299707	0.295015	0.295015	0.30088	0.296188	0.307331	0.304399	0.307918	0.292669	0.297361	0.302053	0.309677	0.29912	0.183578	0.30088	0.297361	0.297361	0.295601	0.292669	0.296188	0.294428	0.292669	0.292669
58	RHDV_GER-NW/EI17-1.L03577_(LR899142)_Germany_2019	0.295601	0.302053	0.30088	0.297361	0.299707	0.294428	0.294428	0.297947	0.299707	0.302639	0.300293	0.298534	0.293255	0.299707	0.307331	0.30088	0.302053	0.297361	0.297947	0.299707	0.297947	0.29912	0.30088	0.303226	0.302053	0.303226	0.30088	0.295601	0.305572	0.302639	0.306745	0.303812	0.306158	0.297361	0.302053	0.30088	0.307918	0.302053	0.184164	0.301466	0.303226	0.303226	0.302053	0.297947	0.297947	0.30088	0.298534	0.295601
[truncated: 10 more columns]
